# Supplementary material for: South African Lagerstätte reveals middle Permian Gondwanan lakeshore ecosystem in exquisite detail
Source: Commun Biol. 2022 Oct 30;5:1154. doi: 10.1038/s42003-022-04132-y (PMC9618562; doi:10.1038/s42003-022-04132-y)
Supplement: Supplementary file 4 — Supplementary Data 1 [file 42003_2022_4132_MOESM4_ESM.xlsx]

## Sheet: PlotDat2
Source sheet	U-Pb data Table	0.3675	0.0414	0.218107	0.0315113	0.483784	0.0640155	0.807407	0.097544	1.20161	0.132129	1.6818	0.167804	2.26672	0.204603	2.97921	0.242562	0	0	0	0	0	0	0.217708	0.0315113	0.37521	0.0416497	0.637686	0.0777472	0.362686	0.0413814	0.787686	0.09518	1.77964	0.171157	0.649686	0.079862	0.302697	0.0418544	1.8377	0.177973	0.336109	0.0407564	1.08848	0.104146	0.319746	0.0432921	2.16682	0.200739
Plot name	Concordia1	0.623	0.07732	0.218091	0.0315231	0.483744	0.0640399	0.807335	0.0975817	1.2015	0.132181	1.68162	0.167871	2.26646	0.204686	2.97884	0.242661	0.0532332	0.00820274	0.0532332	0.00818848	0.0532332	0.00821699	0.482812	0.0640155	0.374894	0.0417501	0.637085	0.077947	0.362088	0.041554	0.787082	0.0953933	1.77706	0.171731	0.649086	0.0800609	0.302451	0.0419463	1.83664	0.178278	0.335838	0.0408497	1.08748	0.104395	0.319357	0.0434105	2.16551	0.201087
Plot Type	1	0.348	0.04108	0.218043	0.0315339	0.48363	0.0640623	0.807125	0.0976164	1.20116	0.132229	1.6811	0.167932	2.2657	0.204762	2.97776	0.242753	0.1093	0.0164728	0.1093	0.016444	0.1093	0.0165015	0.805631	0.097544	0.37398	0.0418222	0.635343	0.0780961	0.360348	0.0416883	0.785337	0.0955415	1.76952	0.17219	0.647343	0.0802102	0.301739	0.0420149	1.83359	0.178462	0.335053	0.0409171	1.08458	0.104585	0.318226	0.0435055	2.16173	0.201275
1st free col	139	0.773	0.09459	0.217969	0.031543	0.483448	0.0640809	0.806794	0.0976451	1.20062	0.132268	1.68028	0.167983	2.2645	0.204825	2.97606	0.242829	0.168352	0.0248106	0.168352	0.0247672	0.168352	0.0248541	1.19873	0.132129	0.37254	0.04186	0.632601	0.0781822	0.357607	0.0417733	0.782592	0.0956126	1.75765	0.172495	0.644601	0.080298	0.300619	0.0420548	1.82879	0.178512	0.333818	0.0409531	1.08002	0.104702	0.316445	0.0435692	2.15578	0.201286
Sigma Level	2	1.716	0.1703	0.217873	0.0315494	0.483215	0.0640942	0.806369	0.0976657	1.19993	0.132296	1.67923	0.16802	2.26297	0.20487	2.97388	0.242883	0.230547	0.0332169	0.230547	0.0331584	0.230547	0.0332753	1.67741	0.167804	0.370691	0.0418606	0.629081	0.0781985	0.354089	0.0418021	0.77907	0.0956009	1.74241	0.172622	0.641081	0.0803171	0.299181	0.0420628	1.82262	0.178423	0.332234	0.0409548	1.07415	0.104734	0.314158	0.0435965	2.14815	0.20112
Absolute Errs	TRUE	0.635	0.07945	0.217764	0.0315528	0.48295	0.0641011	0.805884	0.0976765	1.19914	0.132311	1.67803	0.168039	2.26122	0.204894	2.97139	0.242911	0.296053	0.0416921	0.296053	0.0416184	0.296053	0.0417657	2.2603	0.204603	0.368585	0.0418239	0.625068	0.0781437	0.350077	0.0417724	0.775057	0.0955073	1.72503	0.172562	0.637069	0.0802659	0.297542	0.0420381	1.8156	0.178203	0.330428	0.0409222	1.06747	0.10468	0.311551	0.0435852	2.13945	0.20079
Symbol Type	1	0.2967	0.04166	0.217651	0.0315528	0.482673	0.0641011	0.805378	0.0976765	1.19832	0.132311	1.67679	0.168039	2.25939	0.204894	2.9688	0.242911	0.365046	0.0502368	0.365046	0.0501477	0.365046	0.0503259	2.97009	0.242562	0.36639	0.0417529	0.620888	0.0780221	0.345897	0.0416866	0.770876	0.0953393	1.70691	0.172318	0.632889	0.0801486	0.295835	0.0419827	1.80829	0.177869	0.328547	0.0408577	1.0605	0.104545	0.308833	0.0435362	2.1304	0.200324
Inverse Plot	FALSE	1.812	0.1768	0.217542	0.0315494	0.482408	0.0640942	0.804893	0.0976657	1.19753	0.132296	1.67559	0.16802	2.25764	0.20487	2.96631	0.242883	0.437712	0.0588516	0.437712	0.0587468	0.437712	0.0589564	IsoLine	IsoLine	0.364285	0.0416532	0.616879	0.0778436	0.341887	0.0415517	0.766868	0.0951107	1.68954	0.17191	0.628879	0.0799747	0.294198	0.0419013	1.80127	0.177448	0.326743	0.0407667	1.05381	0.104339	0.306227	0.0434535	2.12171	0.199758
Color Plot	TRUE	0.3295	0.04053	0.217446	0.031543	0.482175	0.0640809	0.804468	0.0976451	1.19684	0.132268	1.67454	0.167983	2.2561	0.204825	2.96413	0.242829	0.514246	0.0675371	0.514246	0.0674164	0.514246	0.0676578			0.362441	0.041533	0.613365	0.0776227	0.338372	0.0413786	0.763357	0.0948399	1.6743	0.171372	0.625366	0.0797584	0.292764	0.0418002	1.79513	0.176975	0.325163	0.0406566	1.04796	0.104078	0.303942	0.0433438	2.1141	0.199139
3D plot	FALSE	1.064	0.10367	0.217372	0.0315339	0.481994	0.0640623	0.804137	0.0976164	1.1963	0.132229	1.67372	0.167932	2.25491	0.204762	2.96243	0.242753	0.594854	0.0762938	0.594854	0.0761569	0.594854	0.0764308			0.361007	0.0414021	0.610633	0.0773773	0.335638	0.0411813	0.760627	0.0945488	1.66245	0.170748	0.622633	0.079517	0.291649	0.0416879	1.79035	0.176488	0.323934	0.0405361	1.0434	0.103784	0.302165	0.043216	2.10819	0.198517
Linear	FALSE	0.3102	0.04312	0.217324	0.0315231	0.481879	0.0640399	0.803927	0.0975817	1.19596	0.132181	1.6732	0.167871	2.25415	0.204686	2.96135	0.242661	0.679753	0.0851224	0.679753	0.084969	0.679753	0.0852758			0.360098	0.041271	0.608902	0.0771273	0.333905	0.0409757	0.758899	0.094261	1.65493	0.170087	0.620902	0.0792702	0.290943	0.0415732	1.78732	0.176026	0.323155	0.0404152	1.04051	0.103482	0.301038	0.0430803	2.10445	0.197942
Data Range	I7:M62	2.135	0.1991	0.217308	0.0315113	0.481839	0.0640155	0.803855	0.097544	1.19585	0.132129	1.67302	0.167804	2.25389	0.204603	2.96098	0.242562	0.769172	0.0940233	0.769172	0.0938532	0.769172	0.0941935			0.35979	0.0411503	0.608314	0.0768928	0.333314	0.0407786	0.758314	0.094	1.65236	0.169443	0.620314	0.079038	0.290703	0.0414656	1.7863	0.175627	0.322891	0.0403036	1.03952	0.103194	0.300654	0.0429479	2.10318	0.197461
Filled Symbols	FALSE	0.698	0.08755	0.217324	0.0314995	0.481879	0.0639912	0.803927	0.0975064	1.19596	0.132077	1.6732	0.167737	2.25415	0.20452	2.96135	0.242462	0.863351	0.102997	0.863351	0.10281	0.863351	0.103184			0.360106	0.0410499	0.608915	0.076693	0.333912	0.040606	0.758918	0.0937867	1.65494	0.168869	0.620914	0.0788391	0.290949	0.0413737	1.78736	0.175322	0.323162	0.0402103	1.04052	0.102945	0.301043	0.0428295	2.10449	0.197113
ConcAge	FALSE	0.321	0.04351	0.217372	0.0314886	0.481994	0.0639688	0.804137	0.0974717	1.1963	0.13203	1.67372	0.167676	2.25491	0.204444	2.96243	0.24237	0.962543	0.112045	0.962543	0.111841	0.962543	0.112249			0.36102	0.0409778	0.610657	0.0765439	0.335652	0.0404717	0.760663	0.0936385	1.66248	0.16841	0.622657	0.0786898	0.291661	0.0413051	1.79041	0.175138	0.323947	0.0401429	1.04342	0.102755	0.302174	0.0427345	2.10827	0.196925
ConcSwap	FALSE	0.3079	0.04302	0.217446	0.0314796	0.482175	0.0639502	0.804468	0.0974429	1.19684	0.13199	1.67454	0.167625	2.2561	0.204381	2.96413	0.242294	1.06702	0.121167	1.06702	0.120945	1.06702	0.121389			0.36246	0.04094	0.613399	0.0764578	0.338393	0.0403867	0.763408	0.0935674	1.67435	0.168105	0.625399	0.078602	0.292781	0.0412652	1.79521	0.175088	0.325182	0.0401069	1.04798	0.102638	0.303955	0.0426708	2.11422	0.196914
1st Symbol-row	1	0.6011	0.07686	0.217542	0.0314732	0.482408	0.0639369	0.804893	0.0974224	1.19753	0.131962	1.67559	0.167588	2.25764	0.204336	2.96631	0.24224	1.17705	0.130363	1.17705	0.130124	1.17705	0.130603			0.364309	0.0409394	0.616919	0.0764415	0.341911	0.0403579	0.76693	0.0935791	1.68959	0.167978	0.628919	0.0785829	0.294219	0.0412572	1.80138	0.175177	0.326766	0.0401052	1.05385	0.102606	0.306242	0.0426435	2.12185	0.19708
		0.3344	0.04584	0.217651	0.0314698	0.482673	0.06393	0.805378	0.0974116	1.19832	0.131947	1.67679	0.167569	2.25939	0.204312	2.9688	0.242212	1.29294	0.139635	1.29294	0.139378	1.29294	0.139893			0.366415	0.0409761	0.620932	0.0764963	0.345923	0.0403876	0.770943	0.0936727	1.70697	0.168038	0.632931	0.0786341	0.295858	0.0412819	1.8084	0.175397	0.328572	0.0401378	1.06053	0.10266	0.308849	0.0426548	2.13055	0.19741
		0.789	0.08153	0.217764	0.0314698	0.48295	0.06393	0.805884	0.0974116	1.19914	0.131947	1.67803	0.167569	2.26122	0.204312	2.97139	0.242212	1.415	0.148984	1.415	0.148707	1.415	0.14926			0.36861	0.0410471	0.625112	0.0766179	0.350103	0.0404734	0.775124	0.0938407	1.72509	0.168282	0.637111	0.0787514	0.297565	0.0413373	1.81571	0.175731	0.330453	0.0402023	1.0675	0.102795	0.311567	0.0427038	2.1396	0.197876
		0.683	0.0827	0.217873	0.0314732	0.483215	0.0639369	0.806369	0.0974224	1.19993	0.131962	1.67923	0.167588	2.26297	0.204336	2.97388	0.24224	1.54356	0.158408	1.54356	0.158114	1.54356	0.158703			0.370715	0.0411468	0.629121	0.0767964	0.354113	0.0406083	0.779132	0.0940693	1.74246	0.16869	0.641121	0.0789253	0.299202	0.0414187	1.82273	0.176152	0.332257	0.0402933	1.07419	0.103001	0.314173	0.0427865	2.14829	0.198442
		0.628	0.07948	0.217969	0.0314796	0.483448	0.0639502	0.806794	0.0974429	1.20062	0.13199	1.68028	0.167625	2.2645	0.204381	2.97606	0.242294	1.67896	0.167911	1.67896	0.167597	1.67896	0.168224			0.372559	0.041267	0.632635	0.0770173	0.357628	0.0407814	0.782643	0.0943401	1.7577	0.169228	0.644634	0.0791416	0.300636	0.0415198	1.82887	0.176625	0.333837	0.0404034	1.08004	0.103262	0.316458	0.0428962	2.1559	0.199061
		0.376	0.04313	0.218043	0.0314886	0.48363	0.0639688	0.807125	0.0974717	1.20116	0.13203	1.6811	0.167676	2.2657	0.204444	2.97776	0.24237	1.82157	0.177491	1.82157	0.177158	1.82157	0.177823			0.373993	0.0413979	0.635367	0.0772627	0.360362	0.0409787	0.785373	0.0946312	1.76955	0.169852	0.647367	0.079383	0.301751	0.0416321	1.83365	0.177112	0.335066	0.0405239	1.0846	0.103556	0.318235	0.043024	2.16181	0.199683
		0.7	0.08541	0.218091	0.0314995	0.483744	0.0639912	0.807335	0.0975064	1.2015	0.132077	1.68162	0.167737	2.26646	0.20452	2.97884	0.242462	1.97177	0.187149	1.97177	0.186797	1.97177	0.187502			0.374902	0.041529	0.637098	0.0775127	0.362095	0.0411843	0.787101	0.094919	1.77707	0.170513	0.649098	0.0796298	0.302457	0.0417468	1.83668	0.177574	0.335845	0.0406448	1.08749	0.103858	0.319362	0.0431597	2.16555	0.200258
		1.038	0.12008	0.218107	0.0315113	0.483784	0.0640155	0.807407	0.097544	1.20161	0.132129	1.6818	0.167804	2.26672	0.204603	2.97921	0.242562	2.12997	0.196887	2.12997	0.196515	2.12997	0.197259			0.37521	0.0416497	0.637686	0.0777472	0.362686	0.0413814	0.787686	0.09518	1.77964	0.171157	0.649686	0.079862	0.302697	0.0418544	1.8377	0.177973	0.336109	0.0407564	1.08848	0.104146	0.319746	0.0432921	2.16682	0.200739
		0.3128	0.04309	ConcTikEll	ConcTikEll	ConcTikEll	ConcTikEll	ConcTikEll	ConcTikEll	ConcTikEll	ConcTikEll	ConcTikEll	ConcTikEll	ConcTikEll	ConcTikEll	ConcTikEll	ConcTikEll	2.29659	0.206705	2.29659	0.206312	2.29659	0.207097
		1.213	0.12482															2.47208	0.216603	2.47208	0.21619	2.47208	0.217016
		0.717	0.08803															2.65691	0.226583	2.65691	0.226149	2.65691	0.227016
		0.688	0.08529															2.85158	0.236644	2.85158	0.236189	2.85158	0.237098
		1.465	0.146															3.05661	0.246788	3.05661	0.246312	3.05661	0.247264
		1.91	0.1826															3.27255	0.257015	3.27255	0.256517	3.27255	0.257512
		0.3249	0.04398															3.5	0.267326	3.5	0.266806	3.5	0.267845
		0.3047	0.04222															3.5	0.267326	3.5	0.266806	3.5	0.267846
		0.3218	0.04354															IsoLine	IsoLine	ConcBand	ConcBand	ConcBand	ConcBand
		0.74	0.08266
		0.749	0.09208
		0.3508	0.04809
		0.496	0.05861
		2.732	0.2285
		0.295	0.04041
		0.673	0.08067
		0.314	0.04257
		0.3008	0.04256
		0.3321	0.04247
		1.818	0.1759
		0.2981	0.04102
		0.3143	0.04439
		0.588	0.0754
		0.748	0.09023
		0.3345	0.04243
		0.7399	0.09077
		0.624	0.07783
		0.3365	0.04395
		1.878	0.1822
		1.962	0.1815
		0.629	0.07901
		1.36	0.1391
		0.6	0.07634
		IsoLine	IsoLine
[truncated: 88 more columns]

## Sheet: PlotDat10
Source sheet	U-Pb data Table	0	0	250	0	0	0
Plot name	ProbDens8	0.7	0	275	0	1399.3	0
Plot Type	16	1.4	0	275	11
1st free col	9	2.1	0	250	11
Sigma Level	2	2.8	0	250	0
Absolute Errs	TRUE	3.5	0	ErrBox	ErrBox
Symbol Type	1	4.2	0	275	0
Inverse Plot	FALSE	4.9	0	300	0
Color Plot	TRUE	5.6	0	300	3
3D plot	FALSE	6.3	0	275	3
Linear	FALSE	7	0	275	0
Data Range	Y7:Z62	7.7	0	ErrBox	ErrBox
Filled Symbols	FALSE	8.4	0	300	0
ConcAge	FALSE	9.1	0	325	0
ConcSwap	FALSE	9.8	0	325	1
1st Symbol-row	1	10.5	0	300	1
		11.2	0	300	0
		11.9	0	ErrBox	ErrBox
		12.6	0	350	0
		13.3	0	375	0
		14	0	375	1
		14.7	0	350	1
		15.4	0	350	0
		16.1	0	ErrBox	ErrBox
		16.8	0	450	0
		17.5	0	475	0
		18.2	0	475	2
		18.9	0	450	2
		19.6	0	450	0
		20.3	0	ErrBox	ErrBox
		21	0	475	0
		21.7	0	500	0
		22.4	0	500	6
		23.1	0	475	6
		23.8	0	475	0
		24.5	0	ErrBox	ErrBox
		25.2	0	500	0
		25.9	0	525	0
		26.6	0	525	2
		27.3	0	500	2
		28	0	500	0
		28.7	0	ErrBox	ErrBox
		29.4	0	525	0
		30.1	0	550	0
		30.8	0	550	4
		31.5	0	525	4
		32.2	0	525	0
		32.9	0	ErrBox	ErrBox
		33.6	0	550	0
		34.3	0	575	0
		35	0	575	3
		35.7	0	550	3
		36.4	0	550	0
		37.1	0	ErrBox	ErrBox
		37.8	0	575	0
		38.5	0	600	0
		39.2	0	600	1
		39.9	0	575	1
		40.6	0	575	0
		41.3	0	ErrBox	ErrBox
		42	0	725	0
		42.7	0	750	0
		43.4	0	750	1
		44.1	0	725	1
		44.8	0	725	0
		45.5	0	ErrBox	ErrBox
		46.2	0	825	0
		46.9	0	850	0
		47.6	0	850	1
		48.3	0	825	1
		49	0	825	0
		49.7	0	ErrBox	ErrBox
		50.4	0	875	0
		51.1	0	900	0
		51.8	0	900	1
		52.5	0	875	1
		53.2	0	875	0
		53.9	0	ErrBox	ErrBox
		54.6	0	1000	0
		55.3	0	1025	0
		56	0	1025	1
		56.7	0	1000	1
		57.4	0	1000	0
		58.1	0	ErrBox	ErrBox
		58.8	0	1025	0
		59.5	0	1050	0
		60.2	0	1050	2
		60.9	0	1025	2
		61.6	0	1025	0
		62.3	0	ErrBox	ErrBox
		63	0	1075	0
		63.7	0	1100	0
		64.4	0	1100	3
		65.1	0	1075	3
		65.8	0	1075	0
		66.5	0	ErrBox	ErrBox
		67.2	0	1150	0
		67.9	0	1175	0
		68.6	0	1175	1
		69.3	0	1150	1
		70	0	1150	0
		70.7	0	ErrBox	ErrBox
		71.4	0	1325	0
		72.1	0	1350	0
		72.8	0	1350	1
		73.5	0	1325	1
		74.2	0	1325	0
		74.9	0	ErrBox	ErrBox
		75.6	0
		76.3	0
		77	0
		77.7	0
		78.4	0
		79.1	0
		79.8	0
		80.5	0
		81.2	0
		81.9	0
		82.6	0
		83.3	0
		84	0
		84.7	0
		85.4	0
		86.1	0
		86.8	0
		87.5	0
		88.2	0
		88.9	0
		89.6	0
		90.3	0
		91	0
		91.7	0
		92.4	0
		93.1	0
		93.8	0
		94.5	0
		95.2	0
		95.9	0
		96.6	0
		97.3	0
		98	0
		98.7	0
		99.4	0
		100.1	0
		100.8	0
		101.5	0
		102.2	0
		102.9	0
		103.6	0
		104.3	0
		105	0
		105.7	0
		106.4	0
		107.1	0
		107.8	0
		108.5	0
		109.2	0
		109.9	0
		110.6	0
		111.3	0
		112	0
		112.7	0
		113.4	0
		114.1	0
		114.8	0
		115.5	0
		116.2	0
		116.9	0
		117.6	0
		118.3	0
		119	0
		119.7	0
		120.4	0
		121.1	0
		121.8	0
		122.5	0
		123.2	0
		123.9	0
		124.6	0
		125.3	0
		126	0
		126.7	0
		127.4	0
		128.1	0
		128.8	0
		129.5	0
		130.2	0
		130.9	0
		131.6	0
		132.3	0
		133	0
		133.7	0
		134.4	0
		135.1	0
		135.8	0
		136.5	0
		137.2	0
		137.9	0
		138.6	0
		139.3	0
		140	0
		140.7	0
		141.4	0
		142.1	0
		142.8	0
		143.5	0
		144.2	0
		144.9	0
		145.6	0
		146.3	0
		147	0
		147.7	0
		148.4	0
		149.1	0
		149.8	0
		150.5	0
		151.2	0
		151.9	0
		152.6	0
		153.3	0
		154	0
		154.7	0
		155.4	0
		156.1	0
		156.8	0
		157.5	0
		158.2	0
		158.9	0
		159.6	0
		160.3	0
		161	0
		161.7	0
		162.4	0
		163.1	0
		163.8	0
		164.5	0
		165.2	0
		165.9	0
		166.6	0
		167.3	0
		168	0
		168.7	0
		169.4	0
		170.1	0
		170.8	0
		171.5	0
		172.2	0
		172.9	0
		173.6	0
		174.3	0
		175	0
		175.7	0
		176.4	0
		177.1	0
		177.8	0
		178.5	0
		179.2	0
		179.9	0
		180.6	0
		181.3	0
		182	0
		182.7	0
		183.4	0
		184.1	0
		184.8	0
		185.5	0
		186.2	0
		186.9	0
		187.6	0
		188.3	0
		189	0
		189.7	0
		190.4	0
		191.1	0
		191.8	0
		192.5	0
		193.2	0
		193.9	0
		194.6	0
		195.3	0
		196	0
		196.7	0
		197.4	0
		198.1	0
		198.8	0
		199.5	0
		200.2	0
		200.9	0
		201.6	0
		202.3	0
		203	0
		203.7	0
		204.4	0
		205.1	0
		205.8	0
		206.5	0
		207.2	0
		207.9	0
		208.6	0
		209.3	0
		210	0
		210.7	0
		211.4	0
		212.1	0
		212.8	0
		213.5	0
		214.2	0
		214.9	0
		215.6	0
		216.3	0
		217	0
		217.7	0
		218.4	0
		219.1	0
		219.8	0
		220.5	0
		221.2	0
		221.9	0
		222.6	0
		223.3	0
		224	0
		224.7	0
		225.4	0
		226.1	0
		226.8	0
		227.5	0
		228.2	0
		228.9	0
		229.6	0
		230.3	0
		231	0
		231.7	0
		232.4	0
		233.1	0
		233.8	0
		234.5	0
		235.2	0
		235.9	0
		236.6	0
		237.3	0
		238	0
		238.7	0
		239.4	0
		240.1	0
		240.8	0
		241.5	0
		242.2	0
		242.9	0
		243.6	0
		244.3	0
		245	0
		245.7	0
		246.4	0
		247.1	2.57114e-08
		247.8	1.86764e-07
		248.5	1.13864e-06
		249.2	5.82642e-06
		249.9	2.50231e-05
		250.6	9.01994e-05
		251.3	0.000272891
		252	0.000692945
		252.7	0.00147683
		253.4	0.00264173
		254.1	0.00396618
		254.8	0.0049987
		255.5	0.00530019
		256.2	0.0048252
		256.9	0.00425928
		257.6	0.00492142
		258.3	0.00727474
		259	0.00909009
		259.7	0.00773561
		260.4	0.00442785
		261.1	0.002665
		261.8	0.00409769
		262.5	0.00729371
		263.2	0.00871898
		263.9	0.00684149
		264.6	0.00456489
		265.3	0.00507194
		266	0.00797051
		266.7	0.0110477
		267.4	0.0139883
		268.1	0.0171348
		268.8	0.0179211
		269.5	0.0153065
		270.2	0.0143805
		270.9	0.0190383
		271.6	0.0246841
		272.3	0.0246009
		273	0.0198946
		273.7	0.0164818
		274.4	0.015813
		275.1	0.0148928
		275.8	0.0124166
		276.5	0.00990723
		277.2	0.00846667
		277.9	0.00796624
		278.6	0.00838739
		279.3	0.00938726
		280	0.00931089
		280.7	0.00700017
		281.4	0.0037063
		282.1	0.00134435
		282.8	0.000333841
		283.5	7.24887e-05
		284.2	7.68961e-05
		284.9	0.000234131
		285.6	0.000637584
		286.3	0.00143723
		287	0.00267689
		287.7	0.00411943
		288.4	0.00523777
		289.1	0.00550247
		289.8	0.00477608
		290.5	0.00342521
		291.2	0.00202957
		291.9	0.000993628
		292.6	0.000401925
		293.3	0.000134329
		294	3.70933e-05
		294.7	8.46297e-06
		295.4	1.65161e-06
		296.1	7.00535e-07
		296.8	2.98363e-06
		297.5	1.56636e-05
		298.2	6.75566e-05
		298.9	0.000236809
		299.6	0.000674657
		300.3	0.00156214
		301	0.00293975
		301.7	0.00449629
		302.4	0.00558922
		303.1	0.00564678
		303.8	0.00463665
		304.5	0.00309429
		305.2	0.0016783
		305.9	0.000739832
		306.6	0.000265063
		307.3	7.71825e-05
		308	1.82659e-05
		308.7	3.51331e-06
		309.4	5.49219e-07
		310.1	6.97795e-08
		310.8	0
		311.5	0
		312.2	0
		312.9	0
		313.6	0
		314.3	0
		315	0
		315.7	0
		316.4	0
		317.1	0
		317.8	0
		318.5	0
		319.2	0
		319.9	0
		320.6	0
		321.3	0
		322	0
		322.7	0
		323.4	0
		324.1	0
		324.8	0
		325.5	0
		326.2	0
		326.9	0
		327.6	0
		328.3	0
		329	0
		329.7	0
		330.4	0
		331.1	0
		331.8	0
		332.5	0
		333.2	0
		333.9	0
		334.6	0
		335.3	0
		336	0
		336.7	0
		337.4	0
		338.1	0
		338.8	0
		339.5	0
		340.2	0
		340.9	0
		341.6	0
		342.3	0
		343	0
		343.7	0
		344.4	0
		345.1	0
		345.8	0
		346.5	0
		347.2	0
		347.9	0
		348.6	0
		349.3	0
		350	0
		350.7	0
		351.4	0
		352.1	0
		352.8	0
		353.5	0
		354.2	0
		354.9	0
		355.6	0
		356.3	0
		357	0
		357.7	0
		358.4	0
		359.1	0
		359.8	1.6312e-07
		360.5	1.0766e-06
		361.2	5.88625e-06
		361.9	2.66603e-05
		362.6	0.00010003
		363.3	0.000310911
		364	0.000800538
		364.7	0.00170753
		365.4	0.00301712
		366.1	0.00441629
		366.8	0.00535504
		367.5	0.00537908
		368.2	0.00447603
		368.9	0.00308544
		369.6	0.0017619
		370.3	0.000833463
		371	0.000326611
		371.7	0.000106027
		372.4	2.85127e-05
		373.1	6.35188e-06
		373.8	1.17221e-06
		374.5	1.79205e-07
		375.2	2.26951e-08
		375.9	0
		376.6	0
		377.3	0
		378	0
		378.7	0
		379.4	0
		380.1	0
		380.8	0
		381.5	0
		382.2	0
		382.9	0
		383.6	0
		384.3	0
		385	0
		385.7	0
		386.4	0
		387.1	0
		387.8	0
		388.5	0
		389.2	0
		389.9	0
		390.6	0
		391.3	0
		392	0
		392.7	0
		393.4	0
		394.1	0
		394.8	0
		395.5	0
		396.2	0
		396.9	0
		397.6	0
		398.3	0
		399	0
		399.7	0
		400.4	0
		401.1	0
		401.8	0
		402.5	0
		403.2	0
		403.9	0
		404.6	0
		405.3	0
		406	0
		406.7	0
		407.4	0
		408.1	0
		408.8	0
		409.5	0
		410.2	0
		410.9	0
		411.6	0
		412.3	0
		413	0
		413.7	0
		414.4	0
		415.1	0
		415.8	0
		416.5	0
		417.2	0
		417.9	0
		418.6	0
		419.3	0
		420	0
		420.7	0
		421.4	0
		422.1	0
		422.8	0
		423.5	0
		424.2	0
		424.9	0
		425.6	0
		426.3	0
		427	0
		427.7	0
		428.4	0
		429.1	0
		429.8	0
		430.5	0
		431.2	0
		431.9	0
		432.6	0
		433.3	0
		434	0
		434.7	0
		435.4	0
		436.1	0
		436.8	0
		437.5	0
		438.2	0
		438.9	0
		439.6	0
		440.3	0
		441	0
		441.7	0
		442.4	0
		443.1	0
		443.8	0
		444.5	0
		445.2	0
		445.9	0
		446.6	0
		447.3	0
		448	0
		448.7	0
		449.4	0
		450.1	0
		450.8	0
		451.5	0
		452.2	0
		452.9	0
		453.6	0
		454.3	0
		455	0
		455.7	0
		456.4	0
		457.1	0
		457.8	0
		458.5	0
		459.2	0
		459.9	0
		460.6	6.00312e-08
		461.3	4.02816e-07
		462	2.27122e-06
		462.7	1.07859e-05
		463.4	4.29409e-05
		464.1	0.000143683
		464.8	0.000404101
		465.5	0.000955436
		466.2	0.00189976
		466.9	0.00317917
		467.6	0.00448524
		468.3	0.00535553
		469	0.00546263
		469.7	0.00486799
		470.4	0.00399083
		471.1	0.00331401
		471.8	0.00309946
		472.5	0.00332901
		473.2	0.00384413
		473.9	0.00451767
		474.6	0.00532393
		475.3	0.00627492
		476	0.00729376
		476.7	0.00815999
		477.4	0.00861557
		478.1	0.0085572
		478.8	0.00812544
		479.5	0.00759609
		480.2	0.00718243
		480.9	0.00692377
		481.6	0.00671526
		482.3	0.0064058
		483	0.00588391
		483.7	0.00512677
		484.4	0.00421644
		485.1	0.00332107
		485.8	0.00264412
		486.5	0.00236147
		487.2	0.00257381
		487.9	0.0032887
		488.6	0.00442848
		489.3	0.00585034
		490	0.00736593
		490.7	0.00875609
		491.4	0.00978797
		492.1	0.0102501
		492.8	0.0100119
		493.5	0.00908638
		494.2	0.00765684
		494.9	0.00603575
		495.6	0.00456812
		496.3	0.00352362
		497	0.00302387
		497.7	0.00302505
		498.4	0.00334985
		499.1	0.00375239
		499.8	0.00399803
		500.5	0.00393585
		501.2	0.00353828
		501.9	0.00289185
		502.6	0.00214522
		503.3	0.00144386
		504	0.000883092
		504.7	0.000495799
		505.4	0.000270439
		506.1	0.000181239
		506.8	0.000214859
		507.5	0.00038327
		508.2	0.000718531
		508.9	0.00124871
		509.6	0.00196117
		510.3	0.00277103
		511	0.00351959
		511.7	0.00401797
		512.4	0.00412263
		513.1	0.00380184
		513.8	0.00315111
		514.5	0.00234738
		515.2	0.00157164
		515.9	0.000945748
		516.6	0.000511502
		517.3	0.000248725
		518	0.000109005
		518.7	4.40781e-05
		519.4	1.99456e-05
		520.1	2.0076e-05
		520.8	4.49272e-05
		521.5	0.000113277
		522.2	0.00026654
		522.9	0.000572126
		523.6	0.00111724
		524.3	0.00198279
		525	0.0031952
		525.7	0.00467064
		526.4	0.00618664
		527.1	0.00741768
		527.8	0.00804203
		528.5	0.00787626
		529.2	0.00696212
		529.9	0.00554984
		530.6	0.00398694
		531.3	0.00257977
		532	0.00150329
		532.7	0.000790489
		533.4	0.000380976
		534.1	0.000185538
		534.8	0.000133731
		535.5	0.00019558
		536.2	0.000382763
		536.9	0.000735925
		537.6	0.00130075
		538.3	0.00209589
		539	0.00308281
		539.7	0.00415455
		540.4	0.00515514
		541.1	0.00592544
		541.8	0.00635187
		542.5	0.00639246
		543.2	0.00607234
		543.9	0.00546064
		544.6	0.00464836
		545.3	0.00373563
		546	0.00282332
		546.7	0.00200147
		547.4	0.00133524
		548.1	0.000855703
		548.8	0.000561577
		549.5	0.000430525
		550.2	0.00043325
		550.9	0.000543545
		551.6	0.000741403
		552.3	0.00101066
		553	0.00133482
		553.7	0.00169518
		554.4	0.00207514
		555.1	0.00247187
		555.8	0.00291093
		556.5	0.00344881
		557.2	0.00414303
		557.9	0.00498549
		558.6	0.00583681
		559.3	0.00643197
		560	0.00649635
		560.7	0.005915
		561.4	0.00482732
		562.1	0.00356676
		562.8	0.00249411
		563.5	0.00184949
		564.2	0.00170301
		564.9	0.00198709
		565.6	0.00254976
		566.3	0.00319537
		567	0.00372044
		567.7	0.00395937
		568.4	0.00383202
		569.1	0.00336748
		569.8	0.00268546
		570.5	0.00194304
		571.2	0.0012755
		571.9	0.000759773
		572.6	0.000411229
		573.3	0.000203957
		574	9.7529e-05
		574.7	5.70869e-05
		575.4	6.32939e-05
		576.1	0.000114489
		576.8	0.00022465
		577.5	0.000418434
		578.2	0.000722438
		578.9	0.00115195
		579.6	0.00169554
		580.3	0.00230344
		581	0.00288827
		581.7	0.00334264
		582.4	0.00357054
		583.1	0.00352022
		583.8	0.0032033
		584.5	0.0026904
		585.2	0.00208558
		585.9	0.00149221
		586.6	0.00098543
		587.3	0.000600637
		588	0.000337902
		588.7	0.000175453
		589.4	8.40858e-05
		590.1	3.71943e-05
		590.8	1.51853e-05
		591.5	5.72216e-06
		592.2	1.99016e-06
		592.9	6.38866e-07
		593.6	1.89288e-07
		594.3	5.1764e-08
		595	0
		595.7	0
		596.4	0
		597.1	0
		597.8	0
		598.5	0
		599.2	0
		599.9	0
		600.6	0
		601.3	0
		602	0
		602.7	0
		603.4	0
		604.1	0
		604.8	0
		605.5	0
		606.2	0
		606.9	0
		607.6	0
		608.3	0
		609	0
		609.7	0
		610.4	0
		611.1	0
		611.8	0
		612.5	0
		613.2	0
		613.9	0
		614.6	0
		615.3	0
		616	0
		616.7	0
		617.4	0
		618.1	0
		618.8	0
		619.5	0
		620.2	0
		620.9	0
		621.6	0
		622.3	0
		623	0
		623.7	0
		624.4	0
		625.1	0
		625.8	0
		626.5	0
		627.2	0
		627.9	0
		628.6	0
		629.3	0
		630	0
		630.7	0
		631.4	0
		632.1	0
		632.8	0
		633.5	0
		634.2	0
		634.9	0
		635.6	0
		636.3	0
		637	0
		637.7	0
		638.4	0
		639.1	0
		639.8	0
		640.5	0
		641.2	0
		641.9	0
		642.6	0
		643.3	0
		644	0
		644.7	0
		645.4	0
		646.1	0
		646.8	0
		647.5	0
		648.2	0
		648.9	0
		649.6	0
		650.3	0
		651	0
		651.7	0
		652.4	0
		653.1	0
		653.8	0
		654.5	0
		655.2	0
		655.9	0
		656.6	0
		657.3	0
		658	0
		658.7	0
		659.4	0
		660.1	0
		660.8	0
		661.5	0
		662.2	0
		662.9	0
		663.6	0
		664.3	0
		665	0
		665.7	0
		666.4	0
		667.1	0
		667.8	0
		668.5	0
		669.2	0
		669.9	0
		670.6	0
		671.3	0
		672	0
		672.7	0
		673.4	0
		674.1	0
		674.8	0
		675.5	0
		676.2	0
		676.9	0
		677.6	0
		678.3	0
		679	0
		679.7	0
		680.4	0
		681.1	0
		681.8	0
		682.5	0
		683.2	0
		683.9	0
		684.6	0
		685.3	0
		686	0
		686.7	0
		687.4	0
		688.1	0
		688.8	0
		689.5	0
		690.2	0
		690.9	0
		691.6	0
		692.3	0
		693	0
		693.7	0
		694.4	0
		695.1	0
		695.8	0
		696.5	0
		697.2	0
		697.9	0
		698.6	0
		699.3	0
		700	0
		700.7	0
		701.4	0
		702.1	0
		702.8	0
		703.5	0
		704.2	0
		704.9	0
		705.6	0
		706.3	0
		707	0
		707.7	0
		708.4	0
		709.1	0
		709.8	0
		710.5	0
		711.2	0
		711.9	0
		712.6	0
		713.3	0
		714	0
		714.7	0
		715.4	0
		716.1	0
		716.8	0
		717.5	0
		718.2	0
		718.9	7.43562e-08
		719.6	2.47579e-07
		720.3	7.67457e-07
		721	2.21481e-06
		721.7	5.95059e-06
		722.4	1.48842e-05
		723.1	3.46604e-05
		723.8	7.51423e-05
		724.5	0.000151662
		725.2	0.000284978
		725.9	0.000498526
		726.6	0.000811907
		727.3	0.00123103
		728	0.00173768
		728.7	0.00228357
		729.4	0.00279384
		730.1	0.00318223
		730.8	0.00337445
		731.5	0.00333132
		732.2	0.00306176
		732.9	0.0026198
		733.6	0.00208693
		734.3	0.00154771
		735	0.0010686
		735.7	0.000686879
		736.4	0.000411044
		737.1	0.000229002
		737.8	0.000118777
		738.5	5.73542e-05
		739.2	2.57835e-05
		739.9	1.0791e-05
		740.6	4.20457e-06
		741.3	1.52519e-06
		742	5.15074e-07
		742.7	1.61941e-07
		743.4	4.74008e-08
		744.1	0
		744.8	0
		745.5	0
		746.2	0
		746.9	0
		747.6	0
		748.3	0
		749	0
		749.7	0
		750.4	0
		751.1	0
		751.8	0
		752.5	0
		753.2	0
		753.9	0
		754.6	0
		755.3	0
		756	0
		756.7	0
		757.4	0
		758.1	0
		758.8	0
		759.5	0
		760.2	0
		760.9	0
		761.6	0
		762.3	0
		763	0
		763.7	0
		764.4	0
		765.1	0
		765.8	0
		766.5	0
		767.2	0
		767.9	0
		768.6	0
		769.3	0
		770	0
		770.7	0
		771.4	0
		772.1	0
		772.8	0
		773.5	0
		774.2	0
		774.9	0
		775.6	0
		776.3	0
		777	0
		777.7	0
		778.4	0
		779.1	0
		779.8	0
		780.5	0
		781.2	0
		781.9	0
		782.6	0
		783.3	0
		784	0
		784.7	0
		785.4	0
		786.1	0
		786.8	0
		787.5	0
		788.2	0
		788.9	0
		789.6	0
		790.3	0
		791	0
		791.7	0
		792.4	0
		793.1	0
		793.8	0
		794.5	0
		795.2	0
		795.9	0
		796.6	0
		797.3	0
		798	0
		798.7	0
		799.4	0
		800.1	0
		800.8	0
		801.5	0
		802.2	0
		802.9	0
		803.6	0
		804.3	0
		805	0
		805.7	0
		806.4	0
		807.1	0
		807.8	0
		808.5	0
		809.2	0
		809.9	0
		810.6	0
		811.3	0
		812	0
		812.7	0
		813.4	0
		814.1	0
		814.8	0
		815.5	0
		816.2	0
		816.9	0
		817.6	0
		818.3	0
		819	0
		819.7	0
		820.4	0
		821.1	0
		821.8	0
		822.5	5.01441e-08
		823.2	1.19212e-07
		823.9	2.73324e-07
		824.6	6.04351e-07
		825.3	1.28871e-06
		826	2.6502e-06
		826.7	5.25601e-06
		827.4	1.00528e-05
		828.1	1.85429e-05
		828.8	3.29853e-05
		829.5	5.65872e-05
		830.2	9.36207e-05
		830.9	0.000149376
		831.6	0.00022985
		832.3	0.000341086
		833	0.000488134
		833.7	0.000673703
		834.4	0.000896713
		835.1	0.00115105
		835.8	0.00142492
		836.5	0.00170114
		837.2	0.0019586
		837.9	0.00217474
		838.6	0.00232875
		839.3	0.00240489
		840	0.00239509
		840.7	0.0023004
		841.4	0.00213079
		842.1	0.00190341
		842.8	0.00163976
		843.5	0.00136233
		844.2	0.00109155
		844.9	0.000843442
		845.6	0.000628527
		846.3	0.000451698
		847	0.000313059
		847.7	0.000209248
		848.4	0.000134881
		849.1	8.38485e-05
		849.8	5.02684e-05
		850.5	2.90637e-05
		851.2	1.62055e-05
		851.9	8.71419e-06
		852.6	4.51906e-06
		853.3	2.26008e-06
		854	1.09007e-06
		854.7	5.07039e-07
		855.4	2.27449e-07
		856.1	9.83967e-08
		856.8	4.10519e-08
		857.5	0
		858.2	0
		858.9	0
		859.6	0
		860.3	5.0928e-08
		861	1.14134e-07
		861.7	2.47816e-07
		862.4	5.21319e-07
		863.1	1.06252e-06
		863.8	2.0981e-06
		864.5	4.01396e-06
		865.2	7.44011e-06
		865.9	1.33611e-05
		866.6	2.3247e-05
		867.3	3.91874e-05
		868	6.40007e-05
		868.7	0.00010127
		869.4	0.000155252
		870.1	0.000230594
		870.8	0.000331833
		871.5	0.000462646
		872.2	0.000624936
		872.9	0.000817863
		873.6	0.00103701
		874.3	0.00127393
		875	0.00151623
		875.7	0.0017484
		876.4	0.00195333
		877.1	0.00211432
		877.8	0.00221729
		878.5	0.00225285
		879.2	0.00221768
		879.9	0.00211507
		880.6	0.00195438
		881.3	0.00174965
		882	0.00151758
		882.7	0.00127529
		883.4	0.00103831
		884.1	0.00081903
		884.8	0.000625939
		885.5	0.000463471
		886.2	0.000332484
		886.9	0.000231088
		887.6	0.000155612
		888.3	0.000101523
		889	6.4172e-05
		889.7	3.92993e-05
		890.4	2.33175e-05
		891.1	1.34041e-05
		891.8	7.46535e-06
		892.5	4.0283e-06
		893.2	2.10596e-06
		893.9	1.06669e-06
		894.6	5.2346e-07
		895.3	2.48878e-07
		896	1.14643e-07
		896.7	5.11645e-08
		897.4	0
		898.1	0
		898.8	0
		899.5	0
		900.2	0
		900.9	0
		901.6	0
		902.3	0
		903	0
		903.7	0
		904.4	0
		905.1	0
		905.8	0
		906.5	0
		907.2	0
		907.9	0
		908.6	0
		909.3	0
		910	0
		910.7	0
		911.4	0
		912.1	0
		912.8	0
		913.5	0
		914.2	0
		914.9	0
		915.6	0
		916.3	0
		917	0
		917.7	0
		918.4	0
		919.1	0
		919.8	0
		920.5	0
		921.2	0
		921.9	0
		922.6	0
		923.3	0
		924	0
		924.7	0
		925.4	0
		926.1	0
		926.8	0
		927.5	0
		928.2	0
		928.9	0
		929.6	0
		930.3	0
		931	0
		931.7	0
		932.4	0
		933.1	0
		933.8	0
		934.5	0
		935.2	0
		935.9	0
		936.6	0
		937.3	0
		938	0
		938.7	0
		939.4	0
		940.1	0
		940.8	0
		941.5	0
		942.2	0
		942.9	0
		943.6	0
		944.3	0
		945	0
		945.7	0
		946.4	0
		947.1	0
		947.8	0
		948.5	0
		949.2	0
		949.9	0
		950.6	0
		951.3	0
		952	0
		952.7	0
		953.4	0
		954.1	0
		954.8	0
		955.5	0
		956.2	0
		956.9	0
		957.6	0
		958.3	0
		959	0
		959.7	0
		960.4	0
		961.1	0
		961.8	0
		962.5	0
		963.2	0
		963.9	0
		964.6	0
		965.3	0
		966	0
		966.7	0
		967.4	0
		968.1	0
		968.8	0
		969.5	0
		970.2	0
		970.9	0
		971.6	0
		972.3	0
		973	0
		973.7	0
		974.4	0
		975.1	0
		975.8	0
		976.5	0
		977.2	0
		977.9	0
		978.6	0
		979.3	0
		980	0
		980.7	0
		981.4	0
		982.1	0
		982.8	0
		983.5	0
		984.2	0
		984.9	0
		985.6	0
		986.3	0
		987	0
		987.7	0
		988.4	0
		989.1	2.49849e-08
		989.8	4.65633e-08
		990.5	8.52366e-08
		991.2	1.53259e-07
		991.9	2.7067e-07
		992.6	4.69538e-07
		993.3	8.0005e-07
		994	1.339e-06
		994.7	2.2012e-06
		995.4	3.5543e-06
		996.1	5.63723e-06
		996.8	8.782e-06
		997.5	1.34381e-05
		998.2	2.01975e-05
		998.9	2.98176e-05
		999.6	4.32379e-05
		1000.3	6.15847e-05
		1001	8.61584e-05
		1001.7	0.000118396
		1002.4	0.000159806
		1003.1	0.000211869
		1003.8	0.000275903
		1004.5	0.000352907
		1005.2	0.000443386
		1005.9	0.000547166
		1006.6	0.000663242
		1007.3	0.000789663
		1008	0.00092348
		1008.7	0.00106079
		1009.4	0.00119687
		1010.1	0.00132642
		1010.8	0.00144388
		1011.5	0.00154382
		1012.2	0.00162136
		1012.9	0.00167254
		1013.6	0.0016947
		1014.3	0.00168664
		1015	0.00164881
		1015.7	0.00158319
		1016.4	0.00149318
		1017.1	0.00138327
		1017.8	0.00125869
		1018.5	0.00112498
		1019.2	0.000987619
		1019.9	0.000851626
		1020.6	0.000721315
		1021.3	0.000600091
		1022	0.000490371
		1022.7	0.000393595
		1023.4	0.000310305
		1024.1	0.000240334
		1024.8	0.000182855
		1025.5	0.000136717
		1026.2	0.00010053
		1026.9	7.28482e-05
		1027.6	5.22971e-05
		1028.3	3.76809e-05
		1029	2.80688e-05
		1029.7	2.28656e-05
		1030.4	2.18741e-05
		1031.1	2.5376e-05
		1031.8	3.41199e-05
		1032.5	4.94442e-05
		1033.2	7.32514e-05
		1033.9	0.000107996
		1034.6	0.000156604
		1035.3	0.00022231
		1036	0.00030842
		1036.7	0.000417989
		1037.4	0.000553463
		1038.1	0.000716319
		1038.8	0.000906741
		1039.5	0.00112351
		1040.2	0.00136382
		1040.9	0.00162345
		1041.6	0.00189696
		1042.3	0.00217783
		1043	0.00245867
		1043.7	0.00273122
		1044.4	0.00298635
		1045.1	0.00321401
		1045.8	0.00340338
		1046.5	0.00354333
		1047.2	0.00362326
		1047.9	0.00363432
		1048.6	0.00357091
		1049.3	0.00343188
		1050	0.00322155
		1050.7	0.00294983
		1051.4	0.00263146
		1052.1	0.00228452
		1052.8	0.00192841
		1053.5	0.00158156
		1054.2	0.0012596
		1054.9	0.000974005
		1055.6	0.000731515
		1056.3	0.000534363
		1057	0.000381041
		1057.7	0.000267414
		1058.4	0.000187921
		1059.1	0.000136629
		1059.8	0.000108075
		1060.5	9.76584e-05
		1061.2	0.000101989
		1061.9	0.000118844
		1062.6	0.000146958
		1063.3	0.000185935
		1064	0.000235965
		1064.7	0.000297655
		1065.4	0.000371896
		1066.1	0.000459777
		1066.8	0.000562639
		1067.5	0.00068203
		1068.2	0.000819856
		1068.9	0.000978515
		1069.6	0.0011608
		1070.3	0.00136993
		1071	0.00160923
		1071.7	0.00188164
		1072.4	0.00218896
		1073.1	0.00253093
		1073.8	0.00290418
		1074.5	0.00330133
		1075.2	0.00371042
		1075.9	0.00411486
		1076.6	0.00449417
		1077.3	0.0048254
		1078	0.00508535
		1078.7	0.0052531
		1079.4	0.00531262
		1080.1	0.00525504
		1080.8	0.00508
		1081.5	0.00479604
		1082.2	0.00441972
		1082.9	0.00397383
		1083.6	0.00348475
		1084.3	0.00297961
		1085	0.0024836
		1085.7	0.00201775
		1086.4	0.00159762
		1087.1	0.00123276
		1087.8	0.000927016
		1088.5	0.000679402
		1089.2	0.000485353
		1089.9	0.000338043
		1090.6	0.000229617
		1091.3	0.000152172
		1092	9.84476e-05
		1092.7	6.22188e-05
		1093.4	3.84479e-05
		1094.1	2.32564e-05
		1094.8	1.37884e-05
		1095.5	8.02578e-06
		1096.2	4.59482e-06
		1096.9	2.59275e-06
		1097.6	1.44521e-06
		1098.3	7.97565e-07
		1099	4.2331e-07
		1099.7	2.31985e-07
		1100.4	1.26412e-07
		1101.1	5.38967e-08
		1101.8	3.07363e-08
		1102.5	0
		1103.2	0
		1103.9	0
		1104.6	0
		1105.3	0
		1106	0
		1106.7	0
		1107.4	0
		1108.1	0
		1108.8	0
		1109.5	0
		1110.2	0
		1110.9	0
		1111.6	0
		1112.3	0
		1113	0
		1113.7	0
		1114.4	0
		1115.1	0
		1115.8	0
		1116.5	0
		1117.2	0
		1117.9	0
		1118.6	0
		1119.3	0
		1120	0
		1120.7	0
		1121.4	0
		1122.1	0
		1122.8	0
		1123.5	0
		1124.2	0
		1124.9	0
		1125.6	0
		1126.3	0
		1127	0
		1127.7	0
		1128.4	0
		1129.1	0
		1129.8	0
		1130.5	0
		1131.2	0
		1131.9	0
		1132.6	0
		1133.3	0
		1134	0
		1134.7	0
		1135.4	0
		1136.1	0
		1136.8	0
		1137.5	0
		1138.2	0
		1138.9	0
		1139.6	0
		1140.3	0
		1141	0
		1141.7	0
		1142.4	0
		1143.1	0
		1143.8	0
		1144.5	0
		1145.2	0
		1145.9	0
		1146.6	0
		1147.3	0
		1148	3.69243e-08
		1148.7	7.16422e-08
		1149.4	1.3612e-07
		1150.1	2.53262e-07
		1150.8	4.61441e-07
		1151.5	8.23299e-07
		1152.2	1.43845e-06
		1152.9	2.4611e-06
		1153.6	4.12344e-06
		1154.3	6.76528e-06
		1155	1.08695e-05
		1155.7	1.71012e-05
		1156.4	2.63477e-05
		1157.1	3.97515e-05
		1157.8	5.87302e-05
		1158.5	8.497e-05
		1159.2	0.000120383
		1159.9	0.000167017
		1160.6	0.00022691
		1161.3	0.000301886
		1162	0.000393304
		1162.7	0.000501775
		1163.4	0.000626883
		1164.1	0.000766938
		1164.8	0.000918819
		1165.5	0.00107794
		1166.2	0.00123839
		1166.9	0.00139321
		1167.6	0.00153487
		1168.3	0.00165586
		1169	0.00174932
		1169.7	0.00180973
		1170.4	0.00183338
		1171.1	0.00181882
		1171.8	0.00176694
		1172.5	0.00168093
		1173.2	0.00156594
		1173.9	0.00142855
		1174.6	0.00127618
		1175.3	0.00111642
		1176	0.000956391
		1176.7	0.000802308
		1177.4	0.000659088
		1178.1	0.000530202
		1178.8	0.000417673
		1179.5	0.000322201
		1180.2	0.000243396
		1180.9	0.000180052
		1181.6	0.00013043
		1182.3	9.25234e-05
		1183	6.42723e-05
		1183.7	4.37212e-05
		1184.4	2.91243e-05
		1185.1	1.89984e-05
		1185.8	1.21359e-05
		1186.5	7.59148e-06
		1187.2	4.65024e-06
		1187.9	2.78947e-06
		1188.6	1.63856e-06
		1189.3	9.42542e-07
		1190	5.30927e-07
		1190.7	2.92863e-07
		1191.4	1.58195e-07
		1192.1	8.36786e-08
		1192.8	4.33445e-08
		1193.5	0
		1194.2	0
		1194.9	0
		1195.6	0
		1196.3	0
		1197	0
		1197.7	0
		1198.4	0
		1199.1	0
		1199.8	0
		1200.5	0
		1201.2	0
		1201.9	0
		1202.6	0
		1203.3	0
		1204	0
		1204.7	0
		1205.4	0
		1206.1	0
		1206.8	0
		1207.5	0
		1208.2	0
		1208.9	0
		1209.6	0
		1210.3	0
		1211	0
		1211.7	0
		1212.4	0
		1213.1	0
		1213.8	0
		1214.5	0
		1215.2	0
		1215.9	0
		1216.6	0
		1217.3	0
		1218	0
		1218.7	0
		1219.4	0
		1220.1	0
		1220.8	0
		1221.5	0
		1222.2	0
		1222.9	0
		1223.6	0
		1224.3	0
		1225	0
		1225.7	0
		1226.4	0
		1227.1	0
		1227.8	0
		1228.5	0
		1229.2	0
		1229.9	0
		1230.6	0
		1231.3	0
		1232	0
		1232.7	0
		1233.4	0
		1234.1	0
		1234.8	0
		1235.5	0
		1236.2	0
		1236.9	0
		1237.6	0
		1238.3	0
		1239	0
		1239.7	0
		1240.4	0
		1241.1	0
		1241.8	0
		1242.5	0
		1243.2	0
		1243.9	0
		1244.6	0
		1245.3	0
		1246	0
		1246.7	0
		1247.4	0
		1248.1	0
		1248.8	0
		1249.5	0
		1250.2	0
		1250.9	0
		1251.6	0
		1252.3	0
		1253	0
		1253.7	0
		1254.4	0
		1255.1	0
		1255.8	0
		1256.5	0
		1257.2	0
		1257.9	0
		1258.6	0
		1259.3	0
		1260	0
		1260.7	0
		1261.4	0
		1262.1	0
		1262.8	0
		1263.5	0
		1264.2	0
		1264.9	0
		1265.6	0
		1266.3	0
		1267	0
		1267.7	0
		1268.4	0
		1269.1	0
		1269.8	0
		1270.5	0
		1271.2	0
		1271.9	0
		1272.6	0
		1273.3	0
		1274	0
		1274.7	0
		1275.4	0
		1276.1	0
		1276.8	0
		1277.5	0
		1278.2	0
		1278.9	0
		1279.6	0
		1280.3	0
		1281	0
		1281.7	0
		1282.4	0
		1283.1	0
		1283.8	0
		1284.5	0
		1285.2	0
		1285.9	0
		1286.6	0
		1287.3	0
		1288	0
		1288.7	0
		1289.4	0
		1290.1	0
		1290.8	0
		1291.5	0
		1292.2	0
		1292.9	0
		1293.6	0
		1294.3	0
		1295	0
		1295.7	0
		1296.4	0
		1297.1	0
		1297.8	0
		1298.5	0
		1299.2	0
		1299.9	0
		1300.6	0
		1301.3	0
		1302	2.72373e-08
		1302.7	5.05475e-08
		1303.4	9.21498e-08
		1304.1	1.65024e-07
		1304.8	2.90309e-07
		1305.5	5.01685e-07
		1306.2	8.5165e-07
		1306.9	1.4202e-06
		1307.6	2.32647e-06
		1308.3	3.74373e-06
		1309	5.91794e-06
		1309.7	9.18958e-06
		1310.4	1.40178e-05
		1311.1	2.1005e-05
		1311.8	3.09188e-05
		1312.5	4.47078e-05
		1313.2	6.35043e-05
		1313.9	8.86097e-05
		1314.6	0.000121456
		1315.3	0.000163537
		1316	0.000216307
		1316.7	0.00028105
		1317.4	0.000358721
		1318.1	0.000449768
		1318.8	0.000553962
		1319.5	0.000670239
		1320.2	0.000796597
		1320.9	0.000930049
		1321.6	0.00106668
		1322.3	0.00120176
		1323	0.00133003
		1323.7	0.00144599
		1324.4	0.00154429
		1325.1	0.00162013
		1325.8	0.00166967
		1326.5	0.00169032
		1327.2	0.001681
		1327.9	0.00164219
		1328.6	0.00157594
		1329.3	0.00148564
		1330	0.00137578
		1330.7	0.00125153
		1331.4	0.00111839
		1332.1	0.000981756
		1332.8	0.00084659
		1333.5	0.000717136
		1334.2	0.000596745
		1334.9	0.000487792
		1335.6	0.000391688
		1336.3	0.000308962
		1337	0.000239402
		1337.7	0.000182226
		1338.4	0.000136254
		1339.1	0.000100081
		1339.8	7.2212e-05
		1340.5	5.11832e-05
		1341.2	3.56372e-05
		1341.9	2.43747e-05
		1342.6	1.6377e-05
		1343.3	1.0809e-05
		1344	7.00809e-06
		1344.7	4.46346e-06
		1345.4	2.79255e-06
		1346.1	1.71629e-06
		1346.8	1.03619e-06
		1347.5	6.14534e-07
		1348.2	3.58024e-07
		1348.9	2.04898e-07
		1349.6	1.15192e-07
		1350.3	6.36156e-08
		1351	3.45116e-08
		1351.7	0
		1352.4	0
		1353.1	0
		1353.8	0
		1354.5	0
		1355.2	0
		1355.9	0
		1356.6	0
		1357.3	0
		1358	0
		1358.7	0
		1359.4	0
		1360.1	0
		1360.8	0
		1361.5	0
		1362.2	0
		1362.9	0
		1363.6	0
		1364.3	0
		1365	0
		1365.7	0
		1366.4	0
		1367.1	0
		1367.8	0
		1368.5	0
		1369.2	0
		1369.9	0
		1370.6	0
		1371.3	0
		1372	0
		1372.7	0
		1373.4	0
		1374.1	0
		1374.8	0
		1375.5	0
		1376.2	0
		1376.9	0
		1377.6	0
		1378.3	0
		1379	0
		1379.7	0
		1380.4	0
		1381.1	0
		1381.8	0
		1382.5	0
		1383.2	0
		1383.9	0
		1384.6	0
		1385.3	0
		1386	0
		1386.7	0
		1387.4	0
		1388.1	0
		1388.8	0
		1389.5	0
		1390.2	0
		1390.9	0
		1391.6	0
		1392.3	0
		1393	0
		1393.7	0
		1394.4	0
		1395.1	0
		1395.8	0
		1396.5	0
		1397.2	0
		1397.9	0
		1398.6	0
		1399.3	0
[truncated: 1 more rows]

## Sheet: U-Pb data Table
Supplementary Table 2.1
Laser ablation ICP-MS U-Pb zircon data
				Data for Tera-Wasserburg plot a				Data for Wetherill plot a					Dates (Ma)									Concordance (%) b
Identifier	206Pbmeas (CPS)	U (mg/g) c	Th/U	238U/206Pb	2 s	207Pb/206Pb	2 s	207Pb/235U	2 s	206Pb/238U	2 s	rho	207Pb/206Pb	2 s	2s sys	206Pb/238U	2 s	2s sys	207Pb/235U	2 s	2s sys	206/238 - 207/235	206/238 - 207/206
Sample
ONK_zirc - 1	124400	576	1.04932	24.1546	0.221709	0.0646	0.0012	0.3675	0.0063	0.0414	0.00038	0.535427	761.336	39.1644	40.6596	261.505	2.35183	5.19144	317.799	4.66707	6.91817	82.2863	34.3482
ONK_zirc - 2	138200	334.1	1.41703	12.9333	0.120434	0.0586	0.0011	0.623	0.012	0.07732	0.00072	0.483445	552.267	40.9698	42.5021	480.106	4.30686	9.39743	491.726	7.47984	10.4359	97.637	86.9337
ONK_zirc - 3	28300	128.6	0.655738	24.3427	0.349616	0.0615	0.0021	0.348	0.012	0.04108	0.00059	0.416504	656.767	73.2339	74.0723	259.524	3.65227	5.86837	303.216	8.99902	10.2428	85.5905	39.5153
ONK_zirc - 4	107100	213.4	0.87858	10.5719	0.0938834	0.05939	0.00093	0.773	0.012	0.09459	0.00084	0.572048	581.422	34.0094	35.8231	582.626	4.94515	11.2054	581.482	6.84915	10.735	100.197	100.207
ONK_zirc - 5	27850	30.59	0.468165	5.87199	0.0655125	0.0729	0.0023	1.716	0.052	0.1703	0.0019	0.368174	1011.17	63.9641	64.821	1013.76	10.4574	19.8892	1014.53	19.2566	22.6225	99.9245	100.256
ONK_zirc - 6	99200	236.7	0.632111	12.5865	0.112479	0.058	0.0011	0.635	0.012	0.07945	0.00071	0.472887	529.762	41.5522	43.0751	492.839	4.23869	9.55688	499.206	7.42514	10.457	98.7246	93.0303
ONK_zirc - 8	125300	564	0.946074	24.0038	0.190141	0.05165	0.00083	0.2967	0.0049	0.04166	0.00033	0.479641	269.946	36.8474	38.7157	263.114	2.04191	5.08422	263.819	3.82972	5.79656	99.7327	97.4693
ONK_zirc - 9	208700	218.7	0.494315	5.65611	0.0447882	0.0744	0.00086	1.812	0.021	0.1768	0.0014	0.683258	1052.34	23.2894	25.5224	1049.47	7.66453	19.0772	1049.8	7.5547	14.3463	99.9684	99.7274
ONK_zirc - 10	144700	665	1.11857	24.6731	0.213066	0.05901	0.00095	0.3295	0.0054	0.04053	0.00035	0.52693	567.465	35.0469	36.8176	256.117	2.168	5.02638	289.184	4.11581	6.25622	88.5655	45.1336
ONK_zirc - 11	123400	223.3	1.5193	9.64599	0.0809493	0.0744	0.0013	1.064	0.02	0.10367	0.00087	0.446455	1052.34	35.2049	36.7203	635.881	5.07957	12.0518	735.793	9.79162	13.8197	86.4211	60.4255
ONK_zirc - 12	56500	245	0.762777	23.1911	0.209753	0.0522	0.0013	0.3102	0.0078	0.04312	0.00039	0.359694	294.181	56.8567	58.0743	272.143	2.40972	5.38203	274.336	6.02695	7.51917	99.2007	92.5089
ONK_zirc - 13	267200	249.4	0.491159	5.0226	0.0454077	0.07787	0.00083	2.135	0.026	0.1991	0.0018	0.742379	1143.56	21.186	23.5569	1170.48	9.66962	21.5891	1160.21	8.38631	15.3702	100.886	102.355
ONK_zirc - 14	94600	203.2	0.0182349	11.422	0.0965427	0.0579	0.001	0.698	0.012	0.08755	0.00074	0.491643	525.98	37.8643	39.5318	541.031	4.38483	10.3433	537.596	7.15061	10.577	100.639	102.862
ONK_zirc - 15	51800	211.2	0.803213	22.9832	0.274679	0.0537	0.0019	0.321	0.011	0.04351	0.00052	0.34876	358.489	79.8578	80.7096	274.553	3.21157	5.82012	282.671	8.42011	9.59801	97.1279	76.5861
ONK_zirc - 16	133600	578.3	1.00908	23.245	0.183712	0.05192	0.00085	0.3079	0.005	0.04302	0.00034	0.486685	281.888	37.4585	39.29	271.525	2.10104	5.24137	272.552	3.87433	5.92029	99.6233	96.3237
ONK_zirc - 17	314400	768	0.0712758	13.0107	0.098181	0.05656	0.00063	0.6011	0.0068	0.07686	0.00058	0.667061	474.419	24.6365	27.1719	477.353	3.47112	9.00283	477.932	4.30328	8.32861	99.879	100.619
ONK_zirc - 18	79500	323	1.01937	21.815	0.247465	0.0531	0.0012	0.3344	0.0076	0.04584	0.00052	0.499127	333.072	51.2367	52.5663	288.931	3.20441	6.02509	292.919	5.76665	7.47699	98.6383	86.7472
ONK_zirc - 19	214500	489.3	1.44509	12.2654	0.096282	0.0702	0.0011	0.789	0.012	0.08153	0.00064	0.516129	934.209	32.1456	33.8576	505.249	3.81356	9.56599	590.604	6.7881	10.7703	85.5477	54.0831
ONK_zirc - 20	76700	175.5	0.752445	12.0919	0.105274	0.0598	0.0013	0.683	0.014	0.0827	0.00072	0.424737	596.346	47.0959	48.4153	512.219	4.28547	9.86801	528.586	8.41151	11.3958	96.9036	85.8929
ONK_zirc - 21	68000	161.8	0.627746	12.5818	0.123475	0.0575	0.0012	0.628	0.013	0.07948	0.00078	0.474082	510.762	45.8723	47.2651	493.018	4.6563	9.7517	494.849	8.07589	10.8932	99.63	96.526
ONK_zirc - 22	97700	429.4	0.914913	23.1857	0.252661	0.0636	0.0014	0.376	0.0079	0.04313	0.00047	0.518656	728.355	46.6591	47.9344	272.205	2.90389	5.62144	324.091	5.81293	7.79195	83.9904	37.3726
ONK_zirc - 23	58500	127.8	0.518941	11.7082	0.0973287	0.0594	0.0014	0.7	0.015	0.08541	0.00071	0.387933	581.788	51.1853	52.4077	528.334	4.21542	10.0808	538.791	8.91997	11.8481	98.0592	90.8121
ONK_zirc - 24	326400	511	0.403714	8.32778	0.0631103	0.06266	0.00069	1.038	0.012	0.12008	0.00091	0.655521	696.712	23.4622	25.93	731.024	5.23521	13.5264	722.921	5.96117	11.3484	101.121	104.925
ONK_zirc - 25	105600	457	1.13186	23.2072	0.183116	0.0528	0.001	0.3128	0.0055	0.04309	0.00034	0.448752	320.212	43.0383	44.62	271.958	2.1009	5.24818	276.349	4.24508	6.208	98.411	84.9306
ONK_zirc - 26	164100	255.9	0.269034	8.01154	0.0706032	0.0704	0.0013	1.213	0.022	0.12482	0.0011	0.4859	940.042	37.8481	39.3099	758.247	6.30109	14.3644	806.569	10.0443	14.4341	94.009	80.6609
ONK_zirc - 27	71600	152.8	0.77821	11.3598	0.103235	0.0591	0.0012	0.717	0.015	0.08803	0.0008	0.434397	570.782	44.1777	45.5935	543.876	4.73814	10.5399	548.894	8.83203	11.8555	99.0857	95.2861
ONK_zirc - 28	56900	125.1	0.470146	11.7247	0.103101	0.0586	0.0015	0.688	0.017	0.08529	0.00075	0.355879	552.267	55.8679	57.0011	527.621	4.45332	10.1718	531.598	10.1749	12.7678	99.2519	95.5373
ONK_zirc - 29	89210	111	0.169434	6.84932	0.0656784	0.0729	0.0013	1.465	0.027	0.146	0.0014	0.520294	1011.17	36.1536	37.649	878.502	7.87039	16.7771	916.07	11.0614	15.7627	95.899	86.8794
ONK_zirc - 30	86300	87.5	0.280348	5.47645	0.0449873	0.076	0.0014	1.91	0.034	0.1826	0.0015	0.461472	1095.07	36.8783	38.3095	1081.16	8.1714	19.7254	1084.58	11.7948	17.1081	99.6845	98.73
ONK_zirc - 31	35420	152.8	0.69541	22.7376	0.242989	0.0541	0.0017	0.3249	0.0095	0.04398	0.00047	0.365484	375.215	70.7144	71.6694	277.456	2.90152	5.69821	285.665	7.25468	8.61853	97.1264	73.9459
ONK_zirc - 32	129600	578	0.940734	23.6855	0.19635	0.05238	0.00095	0.3047	0.0055	0.04222	0.00035	0.459261	302.034	41.3482	43.0026	266.579	2.16448	5.18914	270.065	4.27138	6.16095	98.7093	88.2612
ONK_zirc - 33	102900	445	0.832639	22.9674	0.1899	0.05357	0.00095	0.3218	0.0057	0.04354	0.00036	0.466794	353.016	40.0646	41.7398	274.738	2.2235	5.34212	283.286	4.36922	6.36453	96.9826	77.826
ONK_zirc - 34	75000	170.1	0.513347	12.0977	0.124402	0.0646	0.0017	0.74	0.022	0.08266	0.00085	0.345886	761.336	55.483	56.5483	511.981	5.05912	10.2239	562.406	12.7577	15.0764	91.034	67.2477
ONK_zirc - 35	84900	172.2	0.66357	10.8601	0.0896361	0.0592	0.0011	0.749	0.013	0.09208	0.00076	0.47554	574.459	40.4027	41.9443	567.827	4.48463	10.7877	567.644	7.51925	11.0643	100.032	98.8455
ONK_zirc - 36	44510	174	1.08743	20.7943	0.216202	0.053	0.0015	0.3508	0.0097	0.04809	0.0005	0.376013	328.797	64.2155	65.2829	302.785	3.07458	6.16293	305.323	7.26534	8.77845	99.1687	92.0887
ONK_zirc - 37	121000	378	1.09409	17.0619	0.154288	0.0614	0.0012	0.496	0.01	0.05861	0.00053	0.448524	653.276	41.9403	43.3894	367.167	3.22663	7.20709	408.991	6.76474	9.23733	89.7738	56.2039
ONK_zirc - 38	110900	91.5	0.895255	4.37637	0.0383052	0.0866	0.0012	2.732	0.041	0.2285	0.002	0.583231	1351.61	26.7348	28.5429	1326.63	10.4862	24.0273	1337.2	11.0942	17.7228	99.2095	98.1521
ONK_zirc - 39	51600	251	1.05597	24.7463	0.330686	0.0529	0.002	0.295	0.011	0.04041	0.00054	0.358372	324.51	85.848	86.6506	255.374	3.34499	5.62429	262.487	8.58845	9.61305	97.2899	78.6952
ONK_zirc - 40	154700	376	0.310174	12.3962	0.115249	0.0606	0.0011	0.673	0.013	0.08067	0.00075	0.481306	625.066	39.1359	40.6992	500.121	4.47235	9.77065	522.535	7.85951	10.9497	95.7105	80.0108
ONK_zirc - 41	136200	604	0.789889	23.4907	0.204171	0.05353	0.00094	0.314	0.0056	0.04257	0.00037	0.487349	351.328	39.6843	41.376	268.743	2.28738	5.27531	277.277	4.31816	6.26762	96.9225	76.4935
ONK_zirc - 42	115800	513	0.929973	23.4962	0.182184	0.0512	0.00083	0.3008	0.0048	0.04256	0.00033	0.485902	249.844	37.3064	39.1658	268.682	2.04015	5.17201	267.025	3.7399	5.77288	100.62	107.54
ONK_zirc - 43	112800	478	1.55763	23.546	0.255031	0.0569	0.0014	0.3321	0.0078	0.04247	0.00046	0.461158	487.66	54.2967	55.4877	268.125	2.84392	5.53002	291.168	5.92815	7.5866	92.0861	54.982
ONK_zirc - 44	267400	288	0.795545	5.68505	0.0517116	0.07509	0.00089	1.818	0.023	0.1759	0.0016	0.718986	1070.91	23.8139	25.9902	1044.54	8.76542	19.4769	1051.96	8.25373	14.7345	99.2939	97.5372
ONK_zirc - 45	165000	762	0.809717	24.3784	0.19612	0.05265	0.00082	0.2981	0.0048	0.04102	0.00033	0.499619	313.743	35.4328	37.3424	259.152	2.04317	5.0219	264.915	3.74767	5.75482	97.8247	82.6001
ONK_zirc - 46	111300	475	0.899281	22.5276	0.182697	0.05153	0.00088	0.3143	0.0053	0.04439	0.00036	0.480934	264.61	39.1958	40.9604	279.987	2.22169	5.42405	277.508	4.08636	6.11315	100.893	105.811
ONK_zirc - 47	160700	403	0.264061	13.2626	0.0985021	0.05664	0.00079	0.588	0.0079	0.0754	0.00056	0.552799	477.544	30.8331	32.8922	468.607	3.35601	8.82334	469.59	5.03882	8.64965	99.7908	98.1286
ONK_zirc - 48	128800	254.6	0.925069	11.0828	0.135111	0.0605	0.0016	0.748	0.02	0.09023	0.0011	0.455946	621.505	57.0528	58.1377	556.897	6.5009	11.6182	567.063	11.5517	14.1027	98.2072	89.6047
ONK_zirc - 50	87400	392	0.371885	23.5682	0.199966	0.0572	0.0012	0.3345	0.0072	0.04243	0.00036	0.394179	499.252	46.2039	47.5924	267.878	2.22587	5.23538	292.996	5.46355	7.2471	91.4272	53.6558
ONK_zirc - 52	214700	449	1.64745	11.0169	0.0764638	0.0591	0.0007	0.7399	0.0087	0.09077	0.00063	0.590272	570.782	25.7703	28.1285	560.089	3.7222	10.3747	562.347	5.06456	9.52855	99.5985	98.1267
ONK_zirc - 53	71900	174.9	0.599161	12.8485	0.11721	0.0582	0.0012	0.624	0.013	0.07783	0.00071	0.437877	537.299	45.116	46.5189	483.157	4.24505	9.41487	492.351	8.09571	10.8887	98.1326	89.9233
ONK_zirc - 55	113000	494	0.75358	22.7531	0.186374	0.0556	0.0011	0.3365	0.007	0.04395	0.00036	0.393759	436.431	44.0476	45.5333	277.271	2.22262	5.38162	294.516	5.30425	7.14233	94.1444	63.5314
ONK_zirc - 58	204800	214.6	0.365497	5.48847	0.045185	0.07486	0.0009	1.878	0.022	0.1822	0.0015	0.702774	1064.75	24.1778	26.3278	1078.98	8.17416	19.6963	1073.36	7.73227	14.5696	100.524	101.337
ONK_zirc - 60	47750	50.64	0.393391	5.50964	0.0637479	0.0784	0.0023	1.962	0.055	0.1815	0.0021	0.412742	1157.03	58.1963	59.0971	1075.16	11.4477	21.2118	1102.57	18.6813	22.4502	97.5145	92.9247
ONK_zirc - 61	50580	122.4	0.465983	12.6566	0.118541	0.0578	0.0014	0.629	0.015	0.07901	0.00074	0.392744	522.189	53.1361	54.3384	490.211	4.41952	9.59933	495.473	9.30697	11.8356	98.938	93.8761
ONK_zirc - 62	264500	363.3	0.630517	7.18907	0.0671876	0.07089	0.00083	1.36	0.019	0.1391	0.0013	0.668962	954.243	23.9449	26.1851	839.571	7.35279	15.9932	871.87	8.14196	13.612	96.2954	87.9829
ONK_zirc - 64	43100	106.2	0.49505	13.0993	0.135557	0.0575	0.0016	0.6	0.016	0.07634	0.00079	0.388067	510.762	61.1631	62.2145	474.239	4.72973	9.51295	477.234	10.1034	12.3473	99.3726	92.8494
Reference materials
Ples - 15	175900	600	0.106123	18.4264	0.132417	0.05269	0.00078	0.3943	0.0056	0.05427	0.00039	0.505992	315.471	33.6684	35.6713	340.684	2.38424	6.44923	337.506	4.06997	6.74229	100.942	107.992
Ples - 16	174100	598	0.105675	18.5288	0.14076	0.05325	0.00084	0.3955	0.006	0.05397	0.00041	0.500757	339.464	35.7241	37.6021	338.849	2.5072	6.46668	338.379	4.35632	6.92733	100.139	99.8189
Ples - 17	178400	614	0.104767	18.5117	0.147353	0.05362	0.00072	0.3998	0.0056	0.05402	0.00043	0.568288	355.124	30.3251	32.5047	339.155	2.62936	6.51976	341.503	4.05401	6.77547	99.3124	95.5034
Ples - 18	177500	610	0.105219	18.4911	0.13335	0.05355	0.00075	0.4002	0.0056	0.05408	0.00039	0.515367	352.173	31.6465	33.7429	339.522	2.38467	6.43091	341.793	4.05285	6.77788	99.3355	96.4078
Ples - 19	180100	625	0.106067	18.5805	0.131189	0.05307	0.00073	0.3937	0.0056	0.05382	0.00038	0.496383	331.791	31.1937	33.3336	337.932	2.32411	6.38335	337.069	4.07172	6.73867	100.256	101.851
Ples - 20	181100	625	0.106326	18.4706	0.143289	0.053	0.00079	0.3947	0.0057	0.05414	0.00042	0.537184	328.797	33.8202	35.8055	339.889	2.56793	6.5068	337.797	4.14131	6.78852	100.619	103.374
Ples - 21	189100	651	0.109987	18.3722	0.135015	0.0528	0.00074	0.3959	0.0054	0.05443	0.0004	0.538782	320.212	31.8483	33.9553	341.662	2.445	6.48743	338.67	3.9204	6.66604	100.883	106.699
Ples - 22	186300	644	0.107527	18.3318	0.134422	0.05352	0.00079	0.4025	0.0059	0.05455	0.0004	0.500241	350.906	33.3604	35.3563	342.396	2.44472	6.49896	343.46	4.26253	6.9223	99.6902	97.5747
Ples - 23	179200	623	0.106338	18.457	0.139671	0.05372	0.00078	0.4013	0.0055	0.05418	0.00041	0.552143	359.33	32.7667	34.7907	340.134	2.5067	6.48677	342.591	3.9775	6.74186	99.2828	94.6577
Ples - 24	183000	632	0.106293	18.315	0.134176	0.05286	0.00075	0.399	0.0055	0.0546	0.0004	0.531469	322.792	32.2272	34.3091	342.701	2.4446	6.50376	340.923	3.98403	6.72775	100.522	106.168
Ples - 25	194000	678	0.109975	18.4945	0.136819	0.05372	0.00073	0.4001	0.0054	0.05407	0.0004	0.548123	359.33	30.6662	32.8201	339.461	2.44583	6.45285	341.721	3.90866	6.69222	99.3387	94.4705
Ples - 26	185600	650	0.108342	18.4843	0.136668	0.05261	0.0007	0.3918	0.0051	0.0541	0.0004	0.568011	312.014	30.2798	32.495	339.644	2.44576	6.45573	335.683	3.71389	6.51427	101.18	108.855
91500 - 6	36950	37.9	0.306279	5.52792	0.0580599	0.0771	0.0019	1.918	0.045	0.1809	0.0019	0.447663	1123.78	49.1255	50.1997	1071.89	10.3636	20.605	1087.37	15.5392	19.8685	98.5761	95.3827
91500 - 7	35260	36.4	0.30581	5.57103	0.0620728	0.0753	0.0019	1.859	0.046	0.1795	0.002	0.450285	1076.52	50.6543	51.7114	1064.24	10.9215	20.7911	1066.63	16.207	20.3114	99.776	98.8595
91500 - 8	35010	36	0.30581	5.54017	0.0613869	0.0758	0.0021	1.88	0.051	0.1805	0.002	0.408451	1089.79	55.507	56.4695	1069.71	10.9123	20.8573	1074.06	17.8234	21.6428	99.5944	98.1567
91500 - 9	36180	38	0.304599	5.59284	0.0563038	0.0775	0.0019	1.915	0.045	0.1788	0.0018	0.428412	1134.09	48.7977	49.8757	1060.42	9.83602	20.1922	1086.33	15.5551	19.8767	97.6147	93.5041
91500 - 10	34990	36.6	0.307787	5.53403	0.0612511	0.076	0.0019	1.887	0.047	0.1807	0.002	0.444371	1095.07	50.0491	51.1128	1070.8	10.9104	20.8705	1076.53	16.3972	20.5007	99.4678	97.7834
91500 - 11	36160	38.1	0.307409	5.56793	0.0558033	0.0769	0.0022	1.902	0.053	0.1796	0.0018	0.359667	1118.6	57.0738	58.0024	1064.79	9.82935	20.2474	1081.79	18.3769	22.1258	98.4285	95.1896
91500 - 12	35710	37.4	0.307977	5.53097	0.0581242	0.0748	0.0019	1.871	0.049	0.1808	0.0019	0.401266	1063.13	51.0953	52.1476	1071.34	10.3645	20.5982	1070.88	17.1835	21.1102	100.043	100.772
91500 - 13	34870	37	0.306843	5.58659	0.056178	0.0771	0.0021	1.898	0.049	0.179	0.0018	0.389511	1123.78	54.2966	55.2704	1061.51	9.83435	20.206	1080.39	17.0248	21.0176	98.2525	94.459
Uncertainties quoted without components related to systematic error unless otherwise stated. Total systematic uncertainties (s sys): 206Pb/238U = 1.8 %; 207Pb/206Pb = 0.5 % (2s).
a Data not corrected for common Pb
b Concordance calculated as: (206Pb-238U date/207Pb-235U date)*100 and (206Pb-238U date/207Pb-206Pb date)*100
c estimated by comparison with GJ1 zircon reference material
